# Supplementary material for: The Distribution of Ocular Normative Parameters in a Spanish School Population
Source: J Clin Med. 2025 Apr 7;14(7):2507. doi: 10.3390/jcm14072507 (PMC11989478; doi:10.3390/jcm14072507)
Supplement: Supplementary file 1 [file jcm-14-02507-s001.zip]

Archive with 1 entries (1 files):
- jcm-3538775-supplementary.pdf
